# Supplementary material for: Pooled RNA sample reverse transcriptase real time PCR assay for SARS CoV-2 infection: A reliable, faster and economical method
Source: PLoS One. 2020 Jul 30;15(7):e0236859. doi: 10.1371/journal.pone.0236859 (PMC7392263; doi:10.1371/journal.pone.0236859)
Supplement: S1 Data — (XLSX) [file pone.0236859.s001.xlsx]

## Sheet: POOL OF 2
sample ID	E gene Ct value	RdRp gene Ct value	Pool E gene Ct value	Pool RdRp gene Ct value	Pool Number
1	34.84	33.82	36.94	35.42	1
2	TND	TND
3	19.44	17.66	23.22	24.14	2
4	24.86	25.42
5	TND	TND	TND	TND	3
6	TND	TND

## Sheet: POOL OF 4
sample ID	E gene Ct value	RdRp gene Ct value	Pool E gene Ct value	Pool RdRp gene Ct value	Pool Number
1	33.8	31.16	35.12	32.84	1
2	TND	TND
3	TND	TND
4	TND	TND
9	TND	TND	TND	TND	2
10	TND	TND
11	TND	TND
12	TND	TND

## Sheet: POOL OF 6
sample ID	E gene Ct value	RdRp gene Ct value	Pool E gene Ct value	Pool RdRp gene Ct value	Pool Number
1	19.34	18.48	23.24	26.68	1
2	TND	TND
3	TND	TND
4	26.44	28.48
5	TND	TND
6	TND	TND
7	TND	TND	TND	TND	2
8	TND	TND
9	TND	TND
10	TND	TND
11	TND	TND
12	TND	TND

## Sheet: POOL OF 8
sample ID	E gene Ct value	RdRp gene Ct value	Pool E gene Ct value	Pool RdRp gene Ct value	Pool Number
1	TND	TND	34.09	34.1	1
2	TND	TND
3	39.82	38.5
4	TND	TND
5	29.12	28.9
6	30.3	29.2
7	TND	TND
8	TND	TND
9	TND	TND	TND	TND	2
10	TND	TND
11	TND	TND
12	TND	TND
13	TND	TND
14	TND	TND
15	TND	TND
16	TND	TND
17	TND	TND	TND	TND	3
18	TND	TND
19	TND	TND
20	TND	TND
21	TND	TND
22	TND	TND
23	TND	TND
24	TND	TND
25	29	28.3	32.13	31.65	4
26	TND	TND
27	TND	TND
28	TND	TND
29	TND	TND
30	TND	TND
31	TND	TND
32	TND	TND
33	TND	TND	32.34	31.86	5
34	TND	TND
35	TND	TND
36	28.9	27.8
37	TND	TND
38	TND	TND
39	TND	TND
40	36.1	35.6
41	31.7	31.2	32.4	32	6
42	28.5	28.3
43	TND	TND
44	TND	TND
45	TND	TND
46	TND	TND
47	TND	TND
48	TND	TND
49	TND	TND	39	38.24	7
50	38	37.2
51	TND	TND
52	TND	TND
53	TND	TND
54	TND	TND
55	TND	TND
56	TND	TND
57	TND	TND	29.1	29.05	8
58	TND	TND
59	31.5	31
60	23.9	23.1
61	TND	TND
62	TND	TND
63	TND	TND
64	TND	TND
65	33.1	33	34.78	34.36	9
66	TND	TND
67	TND	TND
68	TND	TND
69	TND	TND
70	TND	TND
71	TND	TND
72	TND	TND
73	TND	TND	38.32	37.65	10
74	39.1	38.5
75	TND	TND
76	TND	TND
77	37.72	37.2
78	31.72	30.96
79	TND	TND
80	TND	TND
81	31.72	30.66	31.72	31.05	11
82	TND	TND
83	TND	TND
84	30.73	30.11
85	26.69	26.23
86	37.81	37.29
87	TND	TND
88	TND	TND
89	27.74	27.3	33.32	32.12	12
90	TND	TND
91	TND	TND
92	TND	TND
93	TND	TND
94	TND	TND
95	27.74	27.32
96	TND	TND
97	33.8	33.6	35.7	35.23	13
98	TND	TND
99	TND	TND
100	TND	TND
101	TND	TND
102	TND	TND
103	TND	TND
104	TND	TND
105	TND	TND	36.35	35.64	14
106	TND	TND
107	36.82	36.53
108	35.97	34.96
109	TND	TND
110	TND	TND
111	TND	TND
112	35.56	35.3
113	TND	TND	39.1	38.68	15
114	TND	TND
115	TND	TND
116	TND	TND
117	TND	TND
118	TND	TND
119	TND	TND
120	34.46	34.4
121	31.05	30.36	35.94	35.62	16
122	TND	TND
123	TND	TND
124	TND	TND
125	TND	TND
126	TND	TND
127	TND	TND
128	TND	TND
129	TND	TND	33.89	33.1	17
130	TND	TND
131	34.37	33.95
132	TND	TND
133	38	37.5
134	TND	TND
135	TND	TND
136	29.19	29
137	32.7	32	31.61	30.68	18
138	29.17	29.2
139	TND	TND
140	TND	TND
141	TND	TND
142	33.37	33.6
143	TND	TND
144	TND	TND
145	TND	TND	TND	TND	19
146	TND	TND
147	TND	TND
148	TND	TND
149	TND	TND
150	TND	TND
151	TND	TND
152	TND	TND
153	TND	TND	TND	TND	20
154	TND	TND
155	TND	TND
156	TND	TND
157	TND	TND
158	TND	TND
159	TND	TND
160	TND	TND
161	TND	TND	TND	TND	21
162	TND	TND
163	TND	TND
164	TND	TND
165	TND	TND
166	TND	TND
167	TND	TND
168	TND	TND
169	TND	TND	36.06	35.32	22
170	TND	TND
171	33.37	33.5
172	TND	TND
173	TND	TND
174	TND	TND
175	TND	TND
176	TND	TND
177	TND	TND	29.17	29.05	23
178	TND	TND
179	29.17	28.95
180	TND	TND
181	TND	TND
182	TND	TND
183	TND	TND
184	TND	TND
185	TND	TND	TND	TND	24
186	TND	TND
187	TND	TND
188	TND	TND
189	TND	TND
190	TND	TND
191	TND	TND
192	TND	TND
193	TND	TND	TND	TND	25
194	TND	TND
195	TND	TND
196	TND	TND
197	TND	TND
198	TND	TND
199	TND	TND
200	TND	TND
201	TND	TND	34.13	34	26
202	TND	TND
203	TND	TND
204	TND	TND
205	TND	TND
206	32.7	32.2
207	TND	TND
208	TND	TND
209	33.26	32.6	37.74	37.35	27
210	TND	TND
211	TND	TND
212	TND	TND
213	TND	TND
214	TND	TND
215	TND	TND
216	34.36	34.12
217	TND	TND	TND	TND	28
218	TND	TND
219	TND	TND
220	TND	TND
221	TND	TND
222	TND	TND
223	TND	TND
224	TND	TND
225	TND	TND	39.78	38.6	29
226	TND	TND
227	TND	TND
228	TND	TND
229	TND	TND
230	TND	TND
231	30.26	29.68
232	TND	TND
233	39.1	38.23	TND	TND	30
234	TND	TND
235	TND	TND
236	TND	TND
237	TND	TND
238	TND	TND
239	TND	TND
240	TND	TND
241	TND	TND	TND	TND	31
242	TND	TND
243	TND	TND
244	TND	TND
245	TND	TND
246	TND	TND
247	TND	TND
248	TND	TND
249	TND	TND	TND	TND	32
250	TND	TND
251	TND	TND
252	TND	TND
253	TND	TND
254	TND	TND
255	TND	TND
256	TND	TND
257	TND	TND	TND	TND	33
258	TND	TND
259	TND	TND
260	TND	TND
261	TND	TND
262	TND	TND
263	TND	TND
264	TND	TND
265	TND	TND	TND	TND	34
266	TND	TND
267	TND	TND
268	TND	TND
269	TND	TND
270	TND	TND
271	TND	TND
272	TND	TND
273	TND	TND	TND	TND	35
274	TND	TND
275	TND	TND
276	TND	TND
277	TND	TND
278	TND	TND
279	TND	TND
280	TND	TND

## Sheet: POOL OF 16
sample ID	E gene Ct value	RdRp gene Ct value	Pool E gene Ct value	Pool RdRp gene Ct value	Pool Number
1	TND	TND	38.84	TND	1
2	TND	TND
3	TND	TND
4	33.18	34.16
5	TND	TND
6	TND	TND
7	37.48	38.44
8	TND	TND
9	TND	TND
10	TND	TND
11	TND	TND
12	TND	TND
13	TND	TND
14	TND	TND
15	34.48	35.64
16	TND	TND
17	35.88	36.12	TND	TND	2
18	TND	TND
19	TND	TND
20	TND	TND
21	TND	TND
22	TND	TND
23	32.48	34.14
24	TND	TND
25	TND	TND
26	TND	TND
27	TND	TND
28	TND	TND
29	TND	TND
30	TND	TND
31	TND	TND
32	TND	TND

## Sheet: TABLES OF POOL OF 8
Sn	negative	positive	total	Positive	Negative				Pool with 1 positive		Pool with 2 positive		Pool with 3 positive		Pool with 4 positive
1	8	0	13	0	13	104			Initial Ct	Pool Ct	Initial Ct	Pool Ct	Initial Ct	Pool Ct	Initial Ct	Pool Ct
2	7	1	11	10	1	88			29	32.13	28.9	32.3	39.82	34.09	31.72	31.72
3	6	2	5	5	0	40			38	39	36.1		29.12		30.73
4	5	3	5	5	0	40			33.1	34.78	31.7	32.4	30.3		26.69
5	4	4	1		0	8			33.8	35.7	28.5		39.1	38.32	37.81
6	3	5			0				34.46	39.1	31.5	29.1	37.72
7	2	6	1	1	0				31.05	35.94	23.9		31.72
									33.37	36.06	27.74	33.32	36.82	36.35
									29.17	29.17	27.74		35.97
									32.7	34.13	33.26	37.74	35.56
									30.26	39.78	34.36		34.37	33.89
									39.1				38
													29.19
													32.7	31.61
													29.17
													33.37
			Result
	Pool combination	Total Pool	Posiitve	Negative	Mean initial Ct	Pool Ct
	1 positive=7 nagative	11	10	1	33.1 (±3.3)	35.6 (±3.3)
	2 positive+6 negative	5	5	0	30.4 (±3.7)	33(±3.1)
	3 positive+5 negative	5	5	0	34.2 (±3.7)	34.9(±2.6)
	4 positive+4 negative	1	1	0	31.7 (± 4.6)	31.7
	8 negative	13	0	13	NA
	Total	35	21	14
